# Supplementary material for: In Utero Exposure to Hormonal Contraception and Mortality in Offspring with and without Cancer: A Nationwide Cohort Study
Source: Cancers (Basel). 2023 Jun 13;15(12):3163. doi: 10.3390/cancers15123163 (PMC10296431; doi:10.3390/cancers15123163)
Supplement: Supplementary file 1 [file cancers-15-03163-s001.zip]

Archive with 1 entries (1 files):
- cancers-2425457-supplementary.pdf
